# Supplementary material for: Descriptions of two new species of Spartaeus Thorell, 1891 (Araneae, Salticidae, Spartaeinae) from southern China
Source: Zookeys. 2026 Jun 12;1282:139–50. doi: 10.3897/zookeys.1282.194782 (PMC13282632; doi:10.3897/zookeys.1282.194782)
Supplement: XML Treatment for Spartaeus yingdeensis [file zookeys.1282.194782-treatment2.xml]

<!DOCTYPE tp:taxon-treatment
  PUBLIC "-//TaxonX//DTD Taxonomic Treatment Publishing DTD v0 20100105//EN" "tax-treatment-NSO.dtd">
<tp:taxon-treatment xmlns:tp="http://www.plazi.org/taxpub"><tp:treatment-meta><kwd-group><label>Taxon classification</label><kwd>
              <named-content content-type="kingdom">Animalia</named-content>
            </kwd><kwd>
              <named-content content-type="order">Araneae</named-content>
            </kwd><kwd>
              <named-content content-type="family">Salticidae</named-content>
            </kwd></kwd-group><mixed-citation publication-type="journal"><person-group><name><surname>Luo</surname><given-names>Zhenhao</given-names></name><name><surname>Ni</surname><given-names>Yi</given-names></name><name><surname>Zhang</surname><given-names>Junxia</given-names></name></person-group><article-title>Descriptions of two new species of <italic><tp:taxon-name><tp:taxon-name-part taxon-name-part-type="genus" reg="Spartaeus">Spartaeus</tp:taxon-name-part></tp:taxon-name></italic> Thorell, 1891 (<tp:taxon-name><tp:taxon-name-part taxon-name-part-type="order" reg="Araneae">Araneae</tp:taxon-name-part></tp:taxon-name>, <tp:taxon-name><tp:taxon-name-part taxon-name-part-type="family" reg="Salticidae">Salticidae</tp:taxon-name-part></tp:taxon-name>, <tp:taxon-name><tp:taxon-name-part taxon-name-part-type="subfamily" reg="Spartaeinae">Spartaeinae</tp:taxon-name-part></tp:taxon-name>) from southern China</article-title><source>Zookeys</source><day>12</day><month>06</month><year>2026</year><volume>1282</volume><fpage>139</fpage><lpage>150</lpage><pub-id pub-id-type="doi">10.3897/zookeys.1282.194782</pub-id></mixed-citation></tp:treatment-meta><tp:nomenclature><tp:taxon-name><object-id xmlns:xlink="http://www.w3.org/1999/xlink" content-type="arpha" xlink:type="simple">3B77054C-C7FB-5EB7-B0EB-4FD58DEC8809</object-id>
                		<tp:taxon-name-part taxon-name-part-type="genus" reg="Spartaeus">Spartaeus</tp:taxon-name-part> <tp:taxon-name-part taxon-name-part-type="species" reg="yingdeensis">yingdeensis</tp:taxon-name-part>
                	
                		<object-id xmlns:xlink="http://www.w3.org/1999/xlink" content-type="zoobank" xlink:type="simple">https://zoobank.org/BC18AAD3-CDA4-402D-9B95-6791B29B659E</object-id>
                	</tp:taxon-name><tp:taxon-status xmlns:xlink="http://www.w3.org/1999/xlink" xlink:type="simple">sp. nov.</tp:taxon-status><xref ref-type="fig" rid="F1">Figs 1</xref><xref ref-type="fig" rid="F2">, 2</xref><xref ref-type="fig" rid="F3">, 3</xref><xref ref-type="fig" rid="F4">, 4</xref></tp:nomenclature><tp:treatment-sec sec-type="Chinese common name"><title>Chinese common name.</title><p>英德散蛛.</p></tp:treatment-sec><tp:treatment-sec sec-type="Type material"><title>Type material.</title><p><bold><italic>Holotype</italic></bold>: China • ♂ (<abbrev xmlns:xlink="http://www.w3.org/1999/xlink" content-type="institution" xlink:title="Museum of Hebei University, Baoding, China" xlink:type="simple">MHBU</abbrev>-ARA-00028588), Guangdong Province, Qingyuan City, Yingde City, Baigaiyanzhai, <named-content xmlns:xlink="http://www.w3.org/1999/xlink" content-type="dwc:verbatimCoordinates" xlink:type="simple">24.3052°N, 113.3230°E</named-content>, 107 m elev., 16.VI.2025, K. Yu, Y. Ni &amp; T. Li leg. <bold><italic>Paratypes</italic></bold>: China • 1♀ (<abbrev xmlns:xlink="http://www.w3.org/1999/xlink" content-type="institution" xlink:title="Museum of Hebei University, Baoding, China" xlink:type="simple">MHBU</abbrev>-ARA-00028589), 1♂ (<abbrev xmlns:xlink="http://www.w3.org/1999/xlink" content-type="institution" xlink:title="Museum of Hebei University, Baoding, China" xlink:type="simple">MHBU</abbrev>-ARA-00028592), Yingde City, Laiwu Village, <named-content xmlns:xlink="http://www.w3.org/1999/xlink" content-type="dwc:verbatimCoordinates" xlink:type="simple">24.2520°N, 113.3248°E</named-content>, 20 m elev., 17.VI.2025, K. Yu, Y. Ni &amp; T. Li leg. • 1♀1J (<abbrev xmlns:xlink="http://www.w3.org/1999/xlink" content-type="institution" xlink:title="Museum of Hebei University, Baoding, China" xlink:type="simple">MHBU</abbrev>-ARA-00028593), same data as holotype • 1♂ (<abbrev xmlns:xlink="http://www.w3.org/1999/xlink" content-type="institution" xlink:title="Museum of Hebei University, Baoding, China" xlink:type="simple">MHBU</abbrev>-ARA-00028590), Yingde City, Makoupai, <named-content xmlns:xlink="http://www.w3.org/1999/xlink" content-type="dwc:verbatimCoordinates" xlink:type="simple">24.2639°N, 113.3278°E</named-content>, 50 m elev., 17.VI.2025, K. Yu, Y. Ni &amp; T. Li leg. • 1♂ (<abbrev xmlns:xlink="http://www.w3.org/1999/xlink" content-type="institution" xlink:title="Museum of Hebei University, Baoding, China" xlink:type="simple">MHBU</abbrev>-ARA-00028591), Yingde City, Boluoriver beitou, <named-content xmlns:xlink="http://www.w3.org/1999/xlink" content-type="dwc:verbatimCoordinates" xlink:type="simple">24.3929°N, 112.9751°E</named-content>, 48 m elev., 18.VI.2025, K. Yu, Y. Ni &amp; T. Li leg.</p><fig id="F1" position="float" orientation="portrait"><object-id xmlns:xlink="http://www.w3.org/1999/xlink" content-type="doi" xlink:type="simple">10.3897/zookeys.1282.194782.figure1</object-id><object-id xmlns:xlink="http://www.w3.org/1999/xlink" content-type="arpha" xlink:type="simple">DB4A485E-9B9E-5D69-A8DA-1758300F0748</object-id><label>Figure 1.</label><caption><p><italic><tp:taxon-name><tp:taxon-name-part taxon-name-part-type="genus" reg="Spartaeus">Spartaeus</tp:taxon-name-part> <tp:taxon-name-part taxon-name-part-type="species" reg="yingdeensis">yingdeensis</tp:taxon-name-part></tp:taxon-name></italic> sp. nov., living photos. <bold>A–C</bold>. Holotype male; <bold>D–G</bold>. Paratype female (<abbrev xmlns:xlink="http://www.w3.org/1999/xlink" content-type="institution" xlink:title="Museum of Hebei University, Baoding, China" xlink:type="simple">MHBU</abbrev>-ARA-00028589).</p></caption><graphic xmlns:xlink="http://www.w3.org/1999/xlink" xlink:href="zookeys-1282-139_article-194782__-g001.jpg" id="oo_1676980.jpg" position="float" orientation="portrait" xlink:type="simple"><uri content-type="original_file" xlink:type="simple">https://binary.pensoft.net/fig/1676980</uri></graphic></fig><fig id="F2" position="float" orientation="portrait"><object-id xmlns:xlink="http://www.w3.org/1999/xlink" content-type="doi" xlink:type="simple">10.3897/zookeys.1282.194782.figure2</object-id><object-id xmlns:xlink="http://www.w3.org/1999/xlink" content-type="arpha" xlink:type="simple">DEA56DF5-5393-5052-A072-57CE8B579834</object-id><label>Figure 2.</label><caption><p><italic><tp:taxon-name><tp:taxon-name-part taxon-name-part-type="genus" reg="Spartaeus">Spartaeus</tp:taxon-name-part> <tp:taxon-name-part taxon-name-part-type="species" reg="yingdeensis">yingdeensis</tp:taxon-name-part></tp:taxon-name></italic> sp. nov. <bold>A, C, E, G, H</bold>. Male holotype; <bold>B, D, F</bold>. Female paratype (<abbrev xmlns:xlink="http://www.w3.org/1999/xlink" content-type="institution" xlink:title="Museum of Hebei University, Baoding, China" xlink:type="simple">MHBU</abbrev>-ARA-00028589); <bold>A, B</bold>. Habitus, dorsal; <bold>C, D</bold>. Habitus, frontal; <bold>E, F</bold>. Left chelicera, posterior; <bold>G, H</bold>. Left leg I, prolateral. Scale bars: 1 mm (<bold>A–D, G</bold>); 0.5 mm (<bold>E, F, H</bold>).</p></caption><graphic xmlns:xlink="http://www.w3.org/1999/xlink" xlink:href="zookeys-1282-139_article-194782__-g002.jpg" id="oo_1676981.jpg" position="float" orientation="portrait" xlink:type="simple"><uri content-type="original_file" xlink:type="simple">https://binary.pensoft.net/fig/1676981</uri></graphic></fig></tp:treatment-sec><tp:treatment-sec sec-type="Etymology"><title>Etymology.</title><p>The species epithet is derived from the type locality; it is treated as an adjective.</p></tp:treatment-sec><tp:treatment-sec sec-type="Diagnosis"><title>Diagnosis.</title><p>The new species resembles <italic><tp:taxon-name><tp:taxon-name-part taxon-name-part-type="genus" reg="Spartaeus">S.</tp:taxon-name-part> <tp:taxon-name-part taxon-name-part-type="species" reg="pinniformis">pinniformis</tp:taxon-name-part></tp:taxon-name></italic> Yang, Liu, Liu &amp; Peng, 2017 in the shape of retrolateral tibial apophysis of male palp and the position of copulatory openings, but it can be distinguished by the combination of following characters: (1) the retrolateral tibial apophysis is broader with a bluntly rounded tip in retrolateral view (Figs <xref ref-type="fig" rid="F3">3C</xref>, <xref ref-type="fig" rid="F4">4C</xref>; whereas it is narrow and tapered distally in <italic><tp:taxon-name><tp:taxon-name-part taxon-name-part-type="genus" reg="Spartaeus">S.</tp:taxon-name-part> <tp:taxon-name-part taxon-name-part-type="species" reg="pinniformis">pinniformis</tp:taxon-name-part></tp:taxon-name></italic>; see <xref ref-type="bibr" rid="B9">Yang et al. 2017</xref>: fig. 4B); (2) the distal end of the intermediate tibial apophysis points prolaterally in ventral view (Figs <xref ref-type="fig" rid="F3">3B</xref>, <xref ref-type="fig" rid="F4">4B</xref>; whereas it points retrolaterally in <italic><tp:taxon-name><tp:taxon-name-part taxon-name-part-type="genus" reg="Spartaeus">S.</tp:taxon-name-part> <tp:taxon-name-part taxon-name-part-type="species" reg="pinniformis">pinniformis</tp:taxon-name-part></tp:taxon-name></italic>; see <xref ref-type="bibr" rid="B9">Yang et al. 2017</xref>: fig. 4A); (3) the embolus is long and slender, more than half the width of the bulb (Figs <xref ref-type="fig" rid="F3">3B</xref>, <xref ref-type="fig" rid="F3">3C</xref>, <xref ref-type="fig" rid="F4">4B</xref>, <xref ref-type="fig" rid="F4">4C</xref>; whereas it is short and stout, less than half the width of the bulb in <italic><tp:taxon-name><tp:taxon-name-part taxon-name-part-type="genus" reg="Spartaeus">S.</tp:taxon-name-part> <tp:taxon-name-part taxon-name-part-type="species" reg="pinniformis">pinniformis</tp:taxon-name-part></tp:taxon-name></italic>; see <xref ref-type="bibr" rid="B9">Yang et al. 2017</xref>: fig. 4A, B); (4) the tegular apophysis is elongate and narrow, with its distal end directing distally (Figs <xref ref-type="fig" rid="F3">3B</xref>, <xref ref-type="fig" rid="F4">4B</xref>; whereas it is broad and slightly serrated along the retrolateral margin, with its distal end directing retrolaterally in <italic><tp:taxon-name><tp:taxon-name-part taxon-name-part-type="genus" reg="Spartaeus">S.</tp:taxon-name-part> <tp:taxon-name-part taxon-name-part-type="species" reg="pinniformis">pinniformis</tp:taxon-name-part></tp:taxon-name></italic>; see <xref ref-type="bibr" rid="B9">Yang et al. 2017</xref>: fig. 4A); (5) the copulatory openings are separated by approximately one-third the epigynal width (Figs <xref ref-type="fig" rid="F3">3D</xref>, <xref ref-type="fig" rid="F4">4D</xref>; whereas separated by approximately one-fifth the epigynal width in <italic><tp:taxon-name><tp:taxon-name-part taxon-name-part-type="genus" reg="Spartaeus">S.</tp:taxon-name-part> <tp:taxon-name-part taxon-name-part-type="species" reg="pinniformis">pinniformis</tp:taxon-name-part></tp:taxon-name></italic>; see <xref ref-type="bibr" rid="B9">Yang et al. 2017</xref>: fig. 4D); (6) the spermathecae are subglobular (Figs <xref ref-type="fig" rid="F3">3E</xref>, <xref ref-type="fig" rid="F4">4E</xref>; whereas they are elongate-oval in <italic><tp:taxon-name><tp:taxon-name-part taxon-name-part-type="genus" reg="Spartaeus">S.</tp:taxon-name-part> <tp:taxon-name-part taxon-name-part-type="species" reg="pinniformis">pinniformis</tp:taxon-name-part></tp:taxon-name></italic>; see <xref ref-type="bibr" rid="B9">Yang et al. 2017</xref>: fig. 4E).</p><fig id="F3" position="float" orientation="portrait"><object-id xmlns:xlink="http://www.w3.org/1999/xlink" content-type="doi" xlink:type="simple">10.3897/zookeys.1282.194782.figure3</object-id><object-id xmlns:xlink="http://www.w3.org/1999/xlink" content-type="arpha" xlink:type="simple">691B988C-A3B7-540E-81A6-77E26C8226A6</object-id><label>Figure 3.</label><caption><p><italic><tp:taxon-name><tp:taxon-name-part taxon-name-part-type="genus" reg="Spartaeus">Spartaeus</tp:taxon-name-part> <tp:taxon-name-part taxon-name-part-type="species" reg="yingdeensis">yingdeensis</tp:taxon-name-part></tp:taxon-name></italic> sp. nov. <bold>A–C</bold>. Palp of male holotype; <bold>D, E</bold>. Epigyne of female paratype (<abbrev xmlns:xlink="http://www.w3.org/1999/xlink" content-type="institution" xlink:title="Museum of Hebei University, Baoding, China" xlink:type="simple">MHBU</abbrev>-ARA-00028589); <bold>A</bold>. Prolateral; <bold>B, D</bold>. Ventral; <bold>C</bold>. Retrolateral; <bold>E</bold>. Dorsal. Abbreviations: <abbrev xmlns:xlink="http://www.w3.org/1999/xlink" xlink:title="copulatory duct" xlink:type="simple">CD</abbrev>, copulatory duct; <abbrev xmlns:xlink="http://www.w3.org/1999/xlink" xlink:title="copulatory opening" xlink:type="simple">CO</abbrev>, copulatory opening; E, embolus; <abbrev xmlns:xlink="http://www.w3.org/1999/xlink" xlink:title="fertilization duct" xlink:type="simple">FD</abbrev>, fertilization duct; <abbrev xmlns:xlink="http://www.w3.org/1999/xlink" xlink:title="intermediate tibial apophysis" xlink:type="simple">ITA</abbrev>, intermediate tibial apophysis; <abbrev xmlns:xlink="http://www.w3.org/1999/xlink" xlink:title="membrane of distal haematodocha" xlink:type="simple">M</abbrev>, membrane of distal haematodocha; <abbrev xmlns:xlink="http://www.w3.org/1999/xlink" xlink:title="retrolateral tibial apophysis" xlink:type="simple">RTA</abbrev>, retrolateral tibial apophysis; S, spermatheca; <abbrev xmlns:xlink="http://www.w3.org/1999/xlink" xlink:title="spermophor" xlink:type="simple">SM</abbrev>, spermophor; T, tegulum; <abbrev xmlns:xlink="http://www.w3.org/1999/xlink" xlink:title="tegular apophysis" xlink:type="simple">TA</abbrev>, tegular apophysis; <abbrev xmlns:xlink="http://www.w3.org/1999/xlink" xlink:title="tegular depression" xlink:type="simple">TD</abbrev>, tegular depression; <abbrev xmlns:xlink="http://www.w3.org/1999/xlink" xlink:title="ventral tibial apophysis" xlink:type="simple">VTA</abbrev>, ventral tibial apophysis. Scale bars: 0.2 mm (<bold>A–E</bold>).</p></caption><graphic xmlns:xlink="http://www.w3.org/1999/xlink" xlink:href="zookeys-1282-139_article-194782__-g003.jpg" id="oo_1676982.jpg" position="float" orientation="portrait" xlink:type="simple"><uri content-type="original_file" xlink:type="simple">https://binary.pensoft.net/fig/1676982</uri></graphic></fig><fig id="F4" position="float" orientation="portrait"><object-id xmlns:xlink="http://www.w3.org/1999/xlink" content-type="doi" xlink:type="simple">10.3897/zookeys.1282.194782.figure4</object-id><object-id xmlns:xlink="http://www.w3.org/1999/xlink" content-type="arpha" xlink:type="simple">18212823-12E7-5D1F-8D32-695882937207</object-id><label>Figure 4.</label><caption><p><italic><tp:taxon-name><tp:taxon-name-part taxon-name-part-type="genus" reg="Spartaeus">Spartaeus</tp:taxon-name-part> <tp:taxon-name-part taxon-name-part-type="species" reg="yingdeensis">yingdeensis</tp:taxon-name-part></tp:taxon-name></italic> sp. nov. <bold>A–C</bold>. Palp of male holotype; <bold>D, E</bold>. Epigyne of female paratype (<abbrev xmlns:xlink="http://www.w3.org/1999/xlink" content-type="institution" xlink:title="Museum of Hebei University, Baoding, China" xlink:type="simple">MHBU</abbrev>-ARA-00028589); <bold>A</bold>. Prolateral; <bold>B, D</bold>. Ventral; <bold>C</bold>. Retrolateral; <bold>E</bold>. Dorsal. Scale bars: 0.2 mm (<bold>A–E</bold>).</p></caption><graphic xmlns:xlink="http://www.w3.org/1999/xlink" xlink:href="zookeys-1282-139_article-194782__-g004.jpg" id="oo_1676983.jpg" position="float" orientation="portrait" xlink:type="simple"><uri content-type="original_file" xlink:type="simple">https://binary.pensoft.net/fig/1676983</uri></graphic></fig></tp:treatment-sec><tp:treatment-sec sec-type="Description"><title>Description.</title><p><bold>Male</bold>. Measurements of holotype: total length 6.66; carapace 2.89 long, 2.25 wide; abdomen 3.20 long, 1.47 wide; eye measurements: <abbrev xmlns:xlink="http://www.w3.org/1999/xlink" xlink:title="anterior median eye" xlink:type="simple">AME</abbrev> 0.69, <abbrev xmlns:xlink="http://www.w3.org/1999/xlink" xlink:title="anterior lateral eye" xlink:type="simple">ALE</abbrev> 0.38, <abbrev xmlns:xlink="http://www.w3.org/1999/xlink" xlink:title="posterior median eye" xlink:type="simple">PME</abbrev> 0.17, <abbrev xmlns:xlink="http://www.w3.org/1999/xlink" xlink:title="posterior lateral eye" xlink:type="simple">PLE</abbrev> 0.24; leg measurements: I 10.82 (3.17, 1.06, 3.10, 2.58, 0.91), II 7.35 (2.19, 0.95, 1.92, 1.55, 0.74), III 7.28 (2.00, 0.59, 1.85, 1.95, 0.89), IV 8.47 (2.45, 0.59, 2.04, 2.65, 0.74); leg formula: 1423. Carapace (Fig. <xref ref-type="fig" rid="F2">2A, C</xref>) light brown, anterior lateral margins and eye surroundings dark brown, centrally with inverted black Y-shaped mark; eye field covered with black setae; fovea dark, slit-like. Chelicerae (Fig. <xref ref-type="fig" rid="F2">2E</xref>) dark brown, with six promarginal and ten retromarginal teeth. Endites and labium yellowish brown, distally with black setae; endites slender; sternum marble-white. Legs (Fig. <xref ref-type="fig" rid="F2">2A, G, H</xref>) with long, thin spines; coxae and trochanters white; femora to tibiae laterally with light-grey stripes; femora with small, light yellow, spherical protrusion bearing translucent margin. Abdomen (Fig. <xref ref-type="fig" rid="F2">2A</xref>) yellow, margins with black stripes interspersed with white setae; dorsum dark yellow with black spots, white scaly patches, centrally covered with iridescent setae. Spinnerets (Fig. <xref ref-type="fig" rid="F2">2A</xref>) pale yellow, inner lateral sides white, exterior with dark patches, covered with black setae.</p><p>Palp (Figs <xref ref-type="fig" rid="F3">3A–C</xref>, <xref ref-type="fig" rid="F4">4A–C</xref>): ventral tibial apophysis thick, dark, triangular in ventral view; retrolateral tibial apophysis thick, stiff, hardly movable, appearing short and dark in ventral view, distally with small processes; intermediate tibial apophysis light brown, surface round and smooth; tegulum oval, surface smooth; tegular apophysis triangular, weakly sclerotized in ventral view; embolus whip-like, slender, base located in membrane formed by distal haematodocha, terminally sharp.</p><p><bold>Female</bold>. Measurements of paratype (<abbrev xmlns:xlink="http://www.w3.org/1999/xlink" content-type="institution" xlink:title="Museum of Hebei University, Baoding, China" xlink:type="simple">MHBU</abbrev>-ARA-00028589): total length 7.89; carapace 2.96 long, 2.32 wide; abdomen 4.24 long, 1.95 wide; eye measurements: <abbrev xmlns:xlink="http://www.w3.org/1999/xlink" xlink:title="anterior median eye" xlink:type="simple">AME</abbrev> 0.69, <abbrev xmlns:xlink="http://www.w3.org/1999/xlink" xlink:title="anterior lateral eye" xlink:type="simple">ALE</abbrev> 0.40, <abbrev xmlns:xlink="http://www.w3.org/1999/xlink" xlink:title="posterior median eye" xlink:type="simple">PME</abbrev> 0.24, <abbrev xmlns:xlink="http://www.w3.org/1999/xlink" xlink:title="posterior lateral eye" xlink:type="simple">PLE</abbrev> 0.33; leg measurements: I 9.92 (3.02, 1.00, 3.13, 1.92, 0.85), II 7.63 (2.30, 0.79, 2.04, 1.73, 0.77), III 7.57 (1.93, 0.72, 1.97, 2.20, 0.75), IV 9.65 (2.76, 0.98, 2.10, 2.99, 0.82); leg formula: 1423. Habitus similar to male but slightly larger. Carapace (Fig. <xref ref-type="fig" rid="F2">2B, D</xref>) medially paler, with black band extending from <abbrev xmlns:xlink="http://www.w3.org/1999/xlink" xlink:title="anterior lateral eye" xlink:type="simple">ALE</abbrev> to posterior margin; centrally with inverted black Y-shaped mark. Chelicerae (Fig. <xref ref-type="fig" rid="F2">2F</xref>) brown, with six promarginal and ten retromarginal teeth. Endites and labium yellowish brown to dark brown, distally with black setae; endites slender. Abdomen (Fig. <xref ref-type="fig" rid="F2">2B</xref>) lighter than in male; lateral dorsal black stripes discontinuous, forming intermittent small black bands. Spinnerets (Fig. <xref ref-type="fig" rid="F2">2B</xref>) dark yellow, darker than in male; inner lateral sides white, exterior with dark patches, covered with black setae.</p><p>Epigyne (Figs <xref ref-type="fig" rid="F3">3D</xref>, <xref ref-type="fig" rid="F3">3E</xref>, <xref ref-type="fig" rid="F4">4D</xref>, <xref ref-type="fig" rid="F4">4E</xref>): epigynal plate oval, slightly raised, mound-like; copulatory openings small, slit-shaped in ventral view, posteriorly located, facing laterally; copulatory ducts dark and thick, extending transversely at origin, then curved and finally connected to spermathecae; spermathecae reddish brown, large, pear-shaped; accessory glands not visible; fertilization ducts short, connected to spermathecae posteriorly, near copulatory ducts.</p></tp:treatment-sec><tp:treatment-sec sec-type="Distribution"><title>Distribution.</title><p>China (Guangdong).</p></tp:treatment-sec><ref-list><ref id="B9"><mixed-citation xmlns:xlink="http://www.w3.org/1999/xlink" xlink:type="simple">Yang SF, Liu W, Liu P, Peng XJ (2017) Five new species of <italic><tp:taxon-name><tp:taxon-name-part taxon-name-part-type="genus">Spartaeus</tp:taxon-name-part></tp:taxon-name></italic> Thorell, 1891 from China (<tp:taxon-name><tp:taxon-name-part taxon-name-part-type="order">Araneae</tp:taxon-name-part></tp:taxon-name>: <tp:taxon-name><tp:taxon-name-part taxon-name-part-type="family">Salticidae</tp:taxon-name-part></tp:taxon-name>). Zootaxa 4303(3): 379–394. <ext-link xlink:href="10.11646/zootaxa.4303.3.4" ext-link-type="doi" xlink:type="simple">https://doi.org/10.11646/zootaxa.4303.3.4</ext-link></mixed-citation></ref></ref-list></tp:taxon-treatment>
