# Supplementary material for: Descriptions of two new species of Spartaeus Thorell, 1891 (Araneae, Salticidae, Spartaeinae) from southern China
Source: Zookeys. 2026 Jun 12;1282:139–50. doi: 10.3897/zookeys.1282.194782 (PMC13282632; doi:10.3897/zookeys.1282.194782)
Supplement: XML Treatment for Spartaeus rotiscutus [file zookeys.1282.194782-treatment3.xml]

<!DOCTYPE tp:taxon-treatment
  PUBLIC "-//TaxonX//DTD Taxonomic Treatment Publishing DTD v0 20100105//EN" "tax-treatment-NSO.dtd">
<tp:taxon-treatment xmlns:tp="http://www.plazi.org/taxpub"><tp:treatment-meta><kwd-group><label>Taxon classification</label><kwd>
              <named-content content-type="kingdom">Animalia</named-content>
            </kwd><kwd>
              <named-content content-type="order">Araneae</named-content>
            </kwd><kwd>
              <named-content content-type="family">Salticidae</named-content>
            </kwd></kwd-group><mixed-citation publication-type="journal"><person-group><name><surname>Luo</surname><given-names>Zhenhao</given-names></name><name><surname>Ni</surname><given-names>Yi</given-names></name><name><surname>Zhang</surname><given-names>Junxia</given-names></name></person-group><article-title>Descriptions of two new species of <italic><tp:taxon-name><tp:taxon-name-part taxon-name-part-type="genus" reg="Spartaeus">Spartaeus</tp:taxon-name-part></tp:taxon-name></italic> Thorell, 1891 (<tp:taxon-name><tp:taxon-name-part taxon-name-part-type="order" reg="Araneae">Araneae</tp:taxon-name-part></tp:taxon-name>, <tp:taxon-name><tp:taxon-name-part taxon-name-part-type="family" reg="Salticidae">Salticidae</tp:taxon-name-part></tp:taxon-name>, <tp:taxon-name><tp:taxon-name-part taxon-name-part-type="subfamily" reg="Spartaeinae">Spartaeinae</tp:taxon-name-part></tp:taxon-name>) from southern China</article-title><source>Zookeys</source><day>12</day><month>06</month><year>2026</year><volume>1282</volume><fpage>139</fpage><lpage>150</lpage><pub-id pub-id-type="doi">10.3897/zookeys.1282.194782</pub-id></mixed-citation></tp:treatment-meta><tp:nomenclature><tp:taxon-name><object-id xmlns:xlink="http://www.w3.org/1999/xlink" content-type="arpha" xlink:type="simple">1C644C4B-604E-552C-8B73-4FB1EF16B3D3</object-id>
                		<tp:taxon-name-part taxon-name-part-type="genus" reg="Spartaeus">Spartaeus</tp:taxon-name-part> <tp:taxon-name-part taxon-name-part-type="species" reg="rotiscutus">rotiscutus</tp:taxon-name-part>
                	
                		<object-id xmlns:xlink="http://www.w3.org/1999/xlink" content-type="zoobank" xlink:type="simple">https://zoobank.org/09BD5D72-0B85-4FB2-A01C-EEF0F968FA36</object-id>
                	</tp:taxon-name><tp:taxon-status xmlns:xlink="http://www.w3.org/1999/xlink" xlink:type="simple">sp. nov.</tp:taxon-status><xref ref-type="fig" rid="F5">Figs 5</xref><xref ref-type="fig" rid="F6">, 6</xref><xref ref-type="fig" rid="F7">, 7</xref></tp:nomenclature><tp:treatment-sec sec-type="Chinese common name"><title>Chinese common name.</title><p>圆盾散蛛.</p></tp:treatment-sec><tp:treatment-sec sec-type="Type material"><title>Type material.</title><p><bold><italic>Holotype</italic></bold>: China • ♂ (<abbrev xmlns:xlink="http://www.w3.org/1999/xlink" content-type="institution" xlink:title="Museum of Hebei University, Baoding, China" xlink:type="simple">MHBU</abbrev>-ARA-00023867), Yunnan Province, Lincang City, Shuangjiang County, Ganlan Bay, <named-content xmlns:xlink="http://www.w3.org/1999/xlink" content-type="dwc:verbatimCoordinates" xlink:type="simple">24.9616°N, 99.8584°E</named-content>, 1421 m elev., 16.VI.2022, L. Zhang, W. Wang, M. Xu &amp; Z. Yang leg. <bold><italic>Paratypes</italic></bold>: China • 1♀ (<abbrev xmlns:xlink="http://www.w3.org/1999/xlink" content-type="institution" xlink:title="Museum of Hebei University, Baoding, China" xlink:type="simple">MHBU</abbrev>-ARA-00028594), 1♀ (<abbrev xmlns:xlink="http://www.w3.org/1999/xlink" content-type="institution" xlink:title="Museum of Hebei University, Baoding, China" xlink:type="simple">MHBU</abbrev>-ARA-00028595), same data as holotype • 1♀ (<abbrev xmlns:xlink="http://www.w3.org/1999/xlink" content-type="institution" xlink:title="Museum of Hebei University, Baoding, China" xlink:type="simple">MHBU</abbrev>-ARA-00024334), 2♀ (<abbrev xmlns:xlink="http://www.w3.org/1999/xlink" content-type="institution" xlink:title="Museum of Hebei University, Baoding, China" xlink:type="simple">MHBU</abbrev>-ARA-00023916), Shuangjiang County, Mengmeng Town, <named-content xmlns:xlink="http://www.w3.org/1999/xlink" content-type="dwc:verbatimCoordinates" xlink:type="simple">23.4258°N, 99.8215°E</named-content>, 1206 m elev., 14.VI.2022, L. Zhang, W. Wang, M. Xu &amp; Z. Yang leg. • 1♀ (<abbrev xmlns:xlink="http://www.w3.org/1999/xlink" content-type="institution" xlink:title="Museum of Hebei University, Baoding, China" xlink:type="simple">MHBU</abbrev>-ARA-00024051), Shuangjiang County, Mengmeng Town, Banqiao, <named-content xmlns:xlink="http://www.w3.org/1999/xlink" content-type="dwc:verbatimCoordinates" xlink:type="simple">23.4258°N, 99.8215°E</named-content>, 1206 m elev., 14.VI.2022, L. Zhang, W. Wang, M. Xu &amp; Z. Yang leg.</p></tp:treatment-sec><tp:treatment-sec sec-type="Etymology"><title>Etymology.</title><p>The species epithet is a compound adjective in Latin (<italic>rotundus</italic> + <italic>scutum</italic>), meaning rounded shield. It refers to the tegulum and spermathecae, which resemble round shields.</p></tp:treatment-sec><tp:treatment-sec sec-type="Diagnosis"><title>Diagnosis.</title><p>The new species resembles <italic><tp:taxon-name><tp:taxon-name-part taxon-name-part-type="genus" reg="Spartaeus">S.</tp:taxon-name-part> <tp:taxon-name-part taxon-name-part-type="species" reg="thailandicus">thailandicus</tp:taxon-name-part></tp:taxon-name></italic> Wanless, 1984 in possessing a large, curved retrolateral tibial apophysis and the position of copulatory openings, but it can be distinguished by the combination of following characters: (1) the retrolateral tibial apophysis is gently curved with the tip directing laterally (Figs <xref ref-type="fig" rid="F6">6C</xref>, <xref ref-type="fig" rid="F7">7C</xref>; whereas it is strongly curved with the tip directing ventrally in <italic><tp:taxon-name><tp:taxon-name-part taxon-name-part-type="genus" reg="Spartaeus">S.</tp:taxon-name-part> <tp:taxon-name-part taxon-name-part-type="species" reg="thailandicus">thailandicus</tp:taxon-name-part></tp:taxon-name></italic>; see <xref ref-type="bibr" rid="B7">Wanless 1987</xref>: fig. 4F, I); (2) the intermediate tibial apophysis is distally thickened and bluntly rounded at the tip in ventral view (Figs <xref ref-type="fig" rid="F6">6B</xref>, <xref ref-type="fig" rid="F7">7B</xref>; whereas it is approximately uniform in thickness throughout in <italic><tp:taxon-name><tp:taxon-name-part taxon-name-part-type="genus" reg="Spartaeus">S.</tp:taxon-name-part> <tp:taxon-name-part taxon-name-part-type="species" reg="thailandicus">thailandicus</tp:taxon-name-part></tp:taxon-name></italic>; see <xref ref-type="bibr" rid="B7">Wanless 1987</xref>: fig. 4G); (3) the tip of ventral tibial apophysis is bluntly rounded (Figs <xref ref-type="fig" rid="F6">6B</xref>, <xref ref-type="fig" rid="F7">7B</xref>; whereas it is tapering to a papillate apex in <italic><tp:taxon-name><tp:taxon-name-part taxon-name-part-type="genus" reg="Spartaeus">S.</tp:taxon-name-part> <tp:taxon-name-part taxon-name-part-type="species" reg="thailandicus">thailandicus</tp:taxon-name-part></tp:taxon-name></italic>; see <xref ref-type="bibr" rid="B7">Wanless 1987</xref>: fig. 4G); (4) the membrane of distal haematodocha is short and broad, suboval (Figs <xref ref-type="fig" rid="F6">6B</xref>, <xref ref-type="fig" rid="F7">7B</xref>; whereas it is large and subtriangular in <italic><tp:taxon-name><tp:taxon-name-part taxon-name-part-type="genus" reg="Spartaeus">S.</tp:taxon-name-part> <tp:taxon-name-part taxon-name-part-type="species" reg="thailandicus">thailandicus</tp:taxon-name-part></tp:taxon-name></italic>; see <xref ref-type="bibr" rid="B7">Wanless 1987</xref>: fig. 4G); (5) the tegular apophysis is subtriangular (Figs <xref ref-type="fig" rid="F6">6B</xref>, <xref ref-type="fig" rid="F7">7B</xref>; whereas it is subrectangular in <italic><tp:taxon-name><tp:taxon-name-part taxon-name-part-type="genus" reg="Spartaeus">S.</tp:taxon-name-part> <tp:taxon-name-part taxon-name-part-type="species" reg="thailandicus">thailandicus</tp:taxon-name-part></tp:taxon-name></italic>; see <xref ref-type="bibr" rid="B7">Wanless 1987</xref>: fig. 4G); (6) the spermathecae are approximately 1.5 times as long as wide (Figs <xref ref-type="fig" rid="F6">6E</xref>, <xref ref-type="fig" rid="F7">7E</xref>; whereas they are approximately twice as long as wide in <italic><tp:taxon-name><tp:taxon-name-part taxon-name-part-type="genus" reg="Spartaeus">S.</tp:taxon-name-part> <tp:taxon-name-part taxon-name-part-type="species" reg="thailandicus">thailandicus</tp:taxon-name-part></tp:taxon-name></italic>; see <xref ref-type="bibr" rid="B2">Logunov and Azarkina 2008</xref>: figs 87, 90).</p><fig id="F5" position="float" orientation="portrait"><object-id xmlns:xlink="http://www.w3.org/1999/xlink" content-type="doi" xlink:type="simple">10.3897/zookeys.1282.194782.figure5</object-id><object-id xmlns:xlink="http://www.w3.org/1999/xlink" content-type="arpha" xlink:type="simple">8E6FD90E-9AEF-5C6F-B07B-2F3FC842D3AC</object-id><label>Figure 5.</label><caption><p><italic><tp:taxon-name><tp:taxon-name-part taxon-name-part-type="genus" reg="Spartaeus">Spartaeus</tp:taxon-name-part> <tp:taxon-name-part taxon-name-part-type="species" reg="rotiscutus">rotiscutus</tp:taxon-name-part></tp:taxon-name></italic> sp. nov. <bold>A, C, E, G, H</bold>. Male holotype; <bold>B, D, F</bold>. Female paratype (<abbrev xmlns:xlink="http://www.w3.org/1999/xlink" content-type="institution" xlink:title="Museum of Hebei University, Baoding, China" xlink:type="simple">MHBU</abbrev>-ARA-00028594); <bold>A, B</bold>. Habitus, dorsal; <bold>C, D</bold>. Habitus, frontal; <bold>E, F</bold>. Left chelicera, posterior; <bold>G, H</bold>. Left leg I, prolateral. Scale bars: 1 mm (<bold>A–D, G</bold>); 0.5 mm (<bold>E, F, H</bold>).</p></caption><graphic xmlns:xlink="http://www.w3.org/1999/xlink" xlink:href="zookeys-1282-139_article-194782__-g005.jpg" id="oo_1676984.jpg" position="float" orientation="portrait" xlink:type="simple"><uri content-type="original_file" xlink:type="simple">https://binary.pensoft.net/fig/1676984</uri></graphic></fig><fig id="F6" position="float" orientation="portrait"><object-id xmlns:xlink="http://www.w3.org/1999/xlink" content-type="doi" xlink:type="simple">10.3897/zookeys.1282.194782.figure6</object-id><object-id xmlns:xlink="http://www.w3.org/1999/xlink" content-type="arpha" xlink:type="simple">7FB2EF51-DBFC-58A7-AC86-8B7860D8FBF0</object-id><label>Figure 6.</label><caption><p><italic><tp:taxon-name><tp:taxon-name-part taxon-name-part-type="genus" reg="Spartaeus">Spartaeus</tp:taxon-name-part> <tp:taxon-name-part taxon-name-part-type="species" reg="rotiscutus">rotiscutus</tp:taxon-name-part></tp:taxon-name></italic> sp. nov. <bold>A–C</bold>. Palp of male holotype; <bold>D, E</bold>. Epigyne of female paratype (<abbrev xmlns:xlink="http://www.w3.org/1999/xlink" content-type="institution" xlink:title="Museum of Hebei University, Baoding, China" xlink:type="simple">MHBU</abbrev>-ARA-00028594); <bold>A</bold>. Prolateral; <bold>B, D</bold>. Ventral; <bold>C</bold>. Retrolateral; <bold>E</bold>. Dorsal. Abbreviations: <abbrev xmlns:xlink="http://www.w3.org/1999/xlink" xlink:title="copulatory duct" xlink:type="simple">CD</abbrev>, copulatory duct; <abbrev xmlns:xlink="http://www.w3.org/1999/xlink" xlink:title="copulatory opening" xlink:type="simple">CO</abbrev>, copulatory opening; E, embolus; <abbrev xmlns:xlink="http://www.w3.org/1999/xlink" xlink:title="fertilization duct" xlink:type="simple">FD</abbrev>, fertilization duct; <abbrev xmlns:xlink="http://www.w3.org/1999/xlink" xlink:title="intermediate tibial apophysis" xlink:type="simple">ITA</abbrev>, intermediate tibial apophysis; <abbrev xmlns:xlink="http://www.w3.org/1999/xlink" xlink:title="membrane of distal haematodocha" xlink:type="simple">M</abbrev>, membrane of distal haematodocha; <abbrev xmlns:xlink="http://www.w3.org/1999/xlink" xlink:title="retrolateral tibial apophysis" xlink:type="simple">RTA</abbrev>, retrolateral tibial apophysis; S, spermatheca; <abbrev xmlns:xlink="http://www.w3.org/1999/xlink" xlink:title="spermophor" xlink:type="simple">SM</abbrev>, spermophor; T, tegulum; <abbrev xmlns:xlink="http://www.w3.org/1999/xlink" xlink:title="tegular apophysis" xlink:type="simple">TA</abbrev>, tegular apophysis; <abbrev xmlns:xlink="http://www.w3.org/1999/xlink" xlink:title="tegular depression" xlink:type="simple">TD</abbrev>, tegular depression; <abbrev xmlns:xlink="http://www.w3.org/1999/xlink" xlink:title="ventral tibial apophysis" xlink:type="simple">VTA</abbrev>, ventral tibial apophysis. Scale bars: 0.2 mm (<bold>A–E</bold>).</p></caption><graphic xmlns:xlink="http://www.w3.org/1999/xlink" xlink:href="zookeys-1282-139_article-194782__-g006.jpg" id="oo_1676985.jpg" position="float" orientation="portrait" xlink:type="simple"><uri content-type="original_file" xlink:type="simple">https://binary.pensoft.net/fig/1676985</uri></graphic></fig><fig id="F7" position="float" orientation="portrait"><object-id xmlns:xlink="http://www.w3.org/1999/xlink" content-type="doi" xlink:type="simple">10.3897/zookeys.1282.194782.figure7</object-id><object-id xmlns:xlink="http://www.w3.org/1999/xlink" content-type="arpha" xlink:type="simple">39729ABC-EF6F-56D7-9FC4-1EB9EFFD5394</object-id><label>Figure 7.</label><caption><p><italic><tp:taxon-name><tp:taxon-name-part taxon-name-part-type="genus" reg="Spartaeus">Spartaeus</tp:taxon-name-part> <tp:taxon-name-part taxon-name-part-type="species" reg="rotiscutus">rotiscutus</tp:taxon-name-part></tp:taxon-name></italic> sp. nov. <bold>A–C</bold>. Palp of male holotype; <bold>D, E</bold>. Epigyne of female paratype (<abbrev xmlns:xlink="http://www.w3.org/1999/xlink" content-type="institution" xlink:title="Museum of Hebei University, Baoding, China" xlink:type="simple">MHBU</abbrev>-ARA-00028594); <bold>A</bold>. Prolateral; <bold>B, D</bold>. Ventral; <bold>C</bold>. Retrolateral; <bold>E</bold>. Dorsal. Scale bars: 0.2 mm (<bold>A–E</bold>).</p></caption><graphic xmlns:xlink="http://www.w3.org/1999/xlink" xlink:href="zookeys-1282-139_article-194782__-g007.jpg" id="oo_1676986.jpg" position="float" orientation="portrait" xlink:type="simple"><uri content-type="original_file" xlink:type="simple">https://binary.pensoft.net/fig/1676986</uri></graphic></fig></tp:treatment-sec><tp:treatment-sec sec-type="Description"><title>Description.</title><p><bold>Male</bold>. Measurements of holotype: total length 6.93; carapace 2.79 long, 2.36 wide; abdomen 3.61 long, 1.78 wide; eye measurements: <abbrev xmlns:xlink="http://www.w3.org/1999/xlink" xlink:title="anterior median eye" xlink:type="simple">AME</abbrev> 0.60, <abbrev xmlns:xlink="http://www.w3.org/1999/xlink" xlink:title="anterior lateral eye" xlink:type="simple">ALE</abbrev> 0.31, <abbrev xmlns:xlink="http://www.w3.org/1999/xlink" xlink:title="posterior median eye" xlink:type="simple">PME</abbrev> 0.18, <abbrev xmlns:xlink="http://www.w3.org/1999/xlink" xlink:title="posterior lateral eye" xlink:type="simple">PLE</abbrev> 0.28; leg measurements: I 11.88 (3.23, 1.18, 3.55, 2.79, 1.13), II 7.52 (2.29, 0.94, 1.91, 1.68, 0.70), III 7.01 (1.86, 0.63, 1.51, 2.17, 0.84), IV 10.37 (2.75, 0.97, 2.70, 3.03, 0.92); leg formula: 1423. Carapace (Fig. <xref ref-type="fig" rid="F5">5A, C</xref>) yellow, margins and eye surroundings with dark-brown spots; posterolateral margins dark; eye field and eye margins with white and light-yellow setae; fovea dark, slit-like. Chelicerae (Fig. <xref ref-type="fig" rid="F5">5E</xref>) light brown; with seven promarginal and seven retromarginal teeth. Endites and labium yellowish orange, distally with black setae; endites slender. Legs (Fig. <xref ref-type="fig" rid="F5">5A, G, H</xref>) with long, thin spines; femora distally with small light-yellow, spot-like protrusion; coxae and trochanters greyish white; femora to tibiae anteriorly and posteriorly with distinct dark-grey spots. Abdomen (Fig. <xref ref-type="fig" rid="F5">5A</xref>) yellow, elongate-oval, scattered with black setae and dark-yellow spots; medially with grey scales; dorsum laterally with irregular, dark-brown mottling, forming indistinct longitudinal bands; venter pale yellow, uniformly coloured, covered with short, fine setae. Spinnerets (Fig. <xref ref-type="fig" rid="F5">5A</xref>) yellow, margins dark grey, inner lateral sides greyish white, with black setae.</p><p>Palp (Figs <xref ref-type="fig" rid="F6">6A–C</xref>, <xref ref-type="fig" rid="F7">7A–C</xref>): ventral tibial apophysis thick, hill-like in ventral view; retrolateral tibial apophysis soft, distally with dark blotches on anterior margin; intermediate tibial apophysis light brown, surface round, tip slightly membranous; tegular apophysis subtriangular in ventral view; embolus short and thick, rounded, and sheep-horn-like in retrolateral view; base hidden behind membrane formed by distal haematodocha.</p><p><bold>Female</bold>. Measurements of paratype (<abbrev xmlns:xlink="http://www.w3.org/1999/xlink" content-type="institution" xlink:title="Museum of Hebei University, Baoding, China" xlink:type="simple">MHBU</abbrev>-ARA-00028594): total length 9.36; carapace 3.45 long, 2.72 wide; abdomen 5.54 long, 3.45 wide; eye measurements: <abbrev xmlns:xlink="http://www.w3.org/1999/xlink" xlink:title="anterior median eye" xlink:type="simple">AME</abbrev> 0.74, <abbrev xmlns:xlink="http://www.w3.org/1999/xlink" xlink:title="anterior lateral eye" xlink:type="simple">ALE</abbrev> 0.36, <abbrev xmlns:xlink="http://www.w3.org/1999/xlink" xlink:title="posterior median eye" xlink:type="simple">PME</abbrev> 0.22, <abbrev xmlns:xlink="http://www.w3.org/1999/xlink" xlink:title="posterior lateral eye" xlink:type="simple">PLE</abbrev> 0.36; leg measurements: I 10.69 (3.19, 1.08, 3.36, 2.02, 1.04), II 8.26 (2.59, 0.82, 2.23, 1.79, 0.83), III 7.74 (1.97, 0.59, 1.98, 2.26, 0.94), IV 11.32 (3.19, 0.97, 3.05, 3.14, 0.97); leg formula: 4123. Carapace (Fig. <xref ref-type="fig" rid="F5">5B, D</xref>) medially light yellow, margins dark brown; centrally with black, inverted Y-shaped mark. Eye field light yellow to brown; eye margins with light-yellow parallel stripes, covered with yellow setae. Chelicerae (Fig. <xref ref-type="fig" rid="F5">5F</xref>) dark brown, anteromedially with brown patch; with six promarginal and eight retromarginal teeth. Endites and labium dark brown, distally with black setae; endites slender. Legs (Fig. <xref ref-type="fig" rid="F5">5B</xref>) yellowish brown, with long, thin, black spines; coxae and trochanters light yellow; femora to tibiae anteriorly and posteriorly with dark-grey stripes and patches. Abdomen (Fig. <xref ref-type="fig" rid="F5">5B</xref>) khaki, anteriorly interspersed with dark marginal stripes and black spots; dorsum with tawny patches and black setae. Spinnerets (Fig. <xref ref-type="fig" rid="F5">5B</xref>) yellow; inner lateral sides white, exterior dark grey, covered with black setae.</p><p>Epigyne (Figs <xref ref-type="fig" rid="F6">6D</xref>, <xref ref-type="fig" rid="F6">6E</xref>, <xref ref-type="fig" rid="F7">7D</xref>, <xref ref-type="fig" rid="F7">7E</xref>): epigynal plate oval, raised, mound-like, posteriorly with slightly hooked ridge; copulatory openings small, slit-shaped in ventral view, located behind hooked ridge; copulatory ducts dark, extending dorsally; spermathecae dark red to dark brown, large, bean-shaped; accessory glands not visible; fertilization ducts short, located on posterior margins of spermathecae, directed anterolaterally.</p></tp:treatment-sec><tp:treatment-sec sec-type="Distribution"><title>Distribution.</title><p>China (Yunnan).</p></tp:treatment-sec><ref-list><ref id="B7"><mixed-citation xmlns:xlink="http://www.w3.org/1999/xlink" xlink:type="simple">Wanless FR (1987) Notes on spiders of the family <tp:taxon-name><tp:taxon-name-part taxon-name-part-type="family">Salticidae</tp:taxon-name-part></tp:taxon-name>. 1. The genera <italic><tp:taxon-name><tp:taxon-name-part taxon-name-part-type="genus">Spartaeus</tp:taxon-name-part></tp:taxon-name></italic>, <italic><tp:taxon-name><tp:taxon-name-part taxon-name-part-type="genus">Mintonia</tp:taxon-name-part></tp:taxon-name></italic> and <italic><tp:taxon-name><tp:taxon-name-part taxon-name-part-type="genus">Taraxella</tp:taxon-name-part></tp:taxon-name></italic>. Bulletin of the British Museum of Natural History (Zoology) 52: 107–137. <ext-link xlink:href="10.5962/p.18302" ext-link-type="doi" xlink:type="simple">https://doi.org/10.5962/p.18302</ext-link></mixed-citation></ref><ref id="B2"><mixed-citation xmlns:xlink="http://www.w3.org/1999/xlink" xlink:type="simple">Logunov DV, Azarkina GN (2008) New species of and records for jumping spiders of the subfamily <tp:taxon-name><tp:taxon-name-part taxon-name-part-type="subfamily">Spartaeinae</tp:taxon-name-part></tp:taxon-name> (<tp:taxon-name><tp:taxon-name-part taxon-name-part-type="order">Aranei</tp:taxon-name-part></tp:taxon-name>: <tp:taxon-name><tp:taxon-name-part taxon-name-part-type="family">Salticidae</tp:taxon-name-part></tp:taxon-name>). <tp:taxon-name><tp:taxon-name-part taxon-name-part-type="phylum">Arthropoda</tp:taxon-name-part></tp:taxon-name> Selecta 16: 97–114.</mixed-citation></ref></ref-list></tp:taxon-treatment>
